# Supplementary material for: Boosting agricultural green development: Does socialized service matter?
Source: PLoS One. 2024 Jun 24;19(6):e0306055. doi: 10.1371/journal.pone.0306055 (PMC11195981; doi:10.1371/journal.pone.0306055)
Supplement: S1 Data — (ZIP) [file pone.0306055.s001.zip]

Archive with 8 entries (7 files):
- data/Wxt.dta
- data/code.do
- data/data.dta
- data/jjdlw.dta
- data/kjdlw.dta
- data/moran.dta
- data/w31.dta
- data/
