# Supplementary material for: Boosting agricultural green development: Does socialized service matter?
Source: PLoS One. 2024 Jun 24;19(6):e0306055. doi: 10.1371/journal.pone.0306055 (PMC11195981; doi:10.1371/journal.pone.0306055)
Supplement: S1 Data — (ZIP) [file pone.0306055.s001.zip › data/code.do]

cd C:\Users\Administrator\Desktop\data
use data.dta, clear


*You may need to install the following two packages before the program runs *
*** ssc install reghdfe   ,replace
*** ssc install xtunitroot,replace
*** ssc install bdiff,replace
*** ssc install ivreg2    ,replace 
*** ssc install xtmoran, replace
*** ssc install xsmle, replace
*** ssc install center, replace
*logarithms were taken for agricultural socialized services(ASSV), agricultural technology innovation(ATI), and rural human capital(RHC). 
foreach var of varlist ASSV ATI RHC {  
gen ln`var'=log(`var')
}

center lnASSV LTR lnATI lnRHC       //* standardization*
gen inter=c_lnASSV*c_LTR
gen inter1=c_lnASSV*c_lnATI
gen inter2=c_lnASSV*c_lnRHC
================================================================================
* Table 2：Descriptive statistics**
================================================================================
*-Note 1: Multicollinearity test**
reg  AGD lnASSV  Aging  UB  APS ASD IST 
vif
*-Note 2: Descriptive statistics**
summarize  AGD lnASSV LTR lnATI lnRHC  Aging  UB  APS ASD IST
================================================================================
*Unit root test**
================================================================================
xtunitroot llc AGD, noconstant demean
xtunitroot breitung AGD, noconstant demean
xtunitroot ips AGD, trend demean
xtunitroot fisher AGD, dfuller drift demean lags(0)
*lnASSV*
xtunitroot llc lnASSV, noconstant demean
xtunitroot breitung lnASSV, noconstant demean
xtunitroot ips lnASSV, trend demean
xtunitroot fisher lnASSV, dfuller drift demean lags(0)
*LTR*
xtunitroot llc LTR, trend demean lags(3)
xtunitroot breitung LTR, trend demean lags(8)
xtunitroot ips LTR, demean lags(3)
xtunitroot fisher LTR, dfuller drift demean lags(0)
*inter*
xtunitroot llc inter, noconstant demean
xtunitroot breitung inter, noconstant demean
xtunitroot ips inter, trend demean
xtunitroot fisher inter, dfuller drift demean lags(0)
*lnATI*
xtunitroot llc lnATI, noconstant demean
xtunitroot breitung lnATI, noconstant demean
xtunitroot ips lnATI, trend demean
xtunitroot fisher lnATI, dfuller drift demean lags(0)
*inter1*
xtunitroot llc inter1, noconstant demean
xtunitroot breitung inter1, noconstant demean
xtunitroot ips inter1, trend demean
xtunitroot fisher inter1, dfuller drift demean lags(0)
*lnRHC*
xtunitroot llc lnRHC, noconstant demean
xtunitroot breitung lnRHC, noconstant demean
xtunitroot ips lnRHC, trend demean
xtunitroot fisher lnRHC, dfuller drift demean lags(0)
*inter2*
xtunitroot llc inter2, noconstant demean
xtunitroot breitung inter2, noconstant demean
xtunitroot ips inter2, trend demean
xtunitroot fisher inter2, dfuller drift demean lags(0)
*Aging*
xtunitroot llc Aging, trend demean lags(5)
xtunitroot breitung Aging, noconstant demean
xtunitroot ips Aging, trend demean
xtunitroot fisher Aging, dfuller drift demean lags(0)
*UB*
xtunitroot llc ub, noconstant demean
xtunitroot breitung ub, noconstant demean
xtunitroot ips ub, trend demean
xtunitroot fisher ub, dfuller drift demean lags(0)
*APS*
xtunitroot llc APS, trend demean lags(3)
xtunitroot breitung APS,  trend demean lags(5)
xtunitroot ips APS, trend demean
xtunitroot fisher APS, dfuller drift demean lags(0)
*ASD*
xtunitroot llc ASD, noconstant demean
xtunitroot breitung ASD,  trend demean lags(9)
xtunitroot ips ASD, trend demean
xtunitroot fisher ASD, dfuller drift demean lags(0)
*IST*
xtunitroot llc IST, noconstant demean
xtunitroot breitung IST, noconstant  
xtunitroot ips IST, trend demean
xtunitroot fisher IST, dfuller drift demean lags(0)
================================================================================
* FE OR RE*
================================================================================
reghdfe AGD lnASSV  Aging  UB  APS ASD IST, absorb(id year) 
est sto FE
xtreg  AGD lnASSV  Aging  UB  APS ASD IST,re
est sto RE
hausman FE RE, sigmamore

================================================================================
* Table benchmark  regression*
================================================================================
xtset id year
reghdfe AGD lnASSV , absorb(id) vce(r)
est sto o1
reghdfe AGD lnASSV  Aging  UB  APS ASD IST, absorb(id) vce(r)
est sto o2
reghdfe AGD lnASSV  Aging  UB  APS ASD IST, absorb(id year) vce(r)
est sto o3
esttab o1 o2 o3 , replace compress b(%6.3f) t(%6.2f) nogap scalars(r2 r2_a F) star(* 0.1 ** 0.05 *** 0.01) 
esttab o1 o2 o3  using Basereg.rtf, replace compress b(%6.3f) t(%6.2f) nogap scalars(r2 r2_a F) star(* 0.1 ** 0.05 *** 0.01) 

================================================================================
 * Table 4：Robustness test*
================================================================================
xtset id year
reghdfe  GRE lnASSV , absorb(year id ) vce(r)           //*1.Replacing the dependent variable**  
est sto o1
reghdfe GRE lnASSV   Aging  UB  APS ASD IST  , absorb(year id ) vce(r)      //*1.Replacing the dependent variable**
 est sto o2
reghdfe AGD lnASSV  Aging  UB  APS ASD IST  if year<=2015 , absorb(year id ) vce(r)   //*2.Selecting sub-samples**
est sto o3
reghdfe AGD lnASSV Aging  UB  APS ASD IST  if n==0,absorb(year id ) vce(r)    //*3.Removing specific samples**
est sto o4
esttab o1 o2 o3 o4 , replace compress b(%6.3f) t(%6.2f)  nogap scalars(r2 r2_a)star(* 0.1 ** 0.05 *** 0.01)
esttab o1 o2 o3 o4 using Robustness.rtf, replace compress b(%6.3f) t(%6.2f)  nogap scalars(r2 r2_a)star(* 0.1 ** 0.05 *** 0.01) 
================================================================================
 * Table 5：Endogeneity test*
================================================================================
 *1.Highway mileage was used as an instrumental variable, and 2SLS and GMM verification were performed*
 *-Note 2: IV-2SLS and IV-GMM
  ivregress 2sls  AGD  Aging  UB  APS ASD IST (lnASSV=Highway) , r
  ivregress gmm  AGD  Aging  UB  APS ASD IST (lnASSV=Highway) , r
 
 
  *-Notes: "Weak instrumental variable" test.
  ivreg2   AGD  Aging  UB  APS ASD IST (lnASSV= Highway) , r first
   est sto o1
  ivreg2   AGD  Aging  UB  APS ASD IST (lnASSV= Highway), gmm2s r
   est sto o2
 esttab o1 o2, replace compress b(%6.3f) t(%6.2f) nogap scalars(r2 r2_a   ) star(* 0.1 ** 0.05 *** 0.01)
 esttab o1 o2  using Endogeneity2.rtf, replace compress b(%6.3f) t(%6.2f) nogap scalars(r2 r2_a ) star(* 0.1 ** 0.05 *** 0.01) 

================================================================================
 * Table 6：Heterogeneity test*
================================================================================
*According to the average of the degree of aging, it is divided into high degree of aging and low degree of aging *
reghdfe AGD lnASSV  UB  APS ASD IST  if g==0,absorb(year id ) vce(r)
   est sto o1
reghdfe AGD lnASSV  UB  APS ASD IST if g==1,absorb(year id ) vce(r)
  est sto o2
 esttab o1 o2   , replace compress  b(%6.3f) t(%6.2f)  nogap scalars(r2 r2_a) star(* 0.1 ** 0.05 *** 0.01)
esttab o1 o2   using Heterogeneity1.rtf, replace compress  b(%6.3f) t(%6.2f) nogap scalars(r2 r2_a)star(* 0.1 ** 0.05 *** 0.01) 

================================================================================
 * Table6：Coefficient difference between groups*
================================================================================
 
bdiff, group(g) model(reghdfe AGD lnASSV Aging  UB  APS ASD IST, absorb(year id ) vce(r) ) reps(1000) seed(10101) bs first detail
estadd local vardiff=r(bdiff)
estadd local vardiffpvalue=r(p)


================================================================================
 * Table 7：Moran'S I *
================================================================================
cd C:\Users\Administrator\Desktop\data
use moran.dta, clear

xtmoran AGD, wname( kjdlw.dta)
xtmoran AGD, wname(kjdlw.dta) morani(2020) graph

xtmoran AGD, wname( jjdlw.dta)
xtmoran AGD, wname(jjdlw.dta) morani(2020) graph
================================================================================
 * Spatial Spillover Effects*
================================================================================
**Note1:Search spat and install the applicable code**
cd C:\Users\Administrator\Desktop\data\
spatwmat using Wxt.dta,name(ww) 
 
 
use data.dta,clear
xtset id year
**Note2:LM Test**
 
reg  AGD lnASSV Aging  UB  APS ASD IST
spatdiag,w(ww)

**Note3:Hausman Test**
spatwmat using kjdlw.dta,name(w) 
xsmle  AGD lnASSV Aging  UB  APS ASD IST,fe  model(sdm) wmat(w) hausman nolog noeffects
================================================================================
**Select model from SDM SAR and SEM**
================================================================================
**LR检验**
spatwmat using kjdlw.dta,name(w) 
xsmle  AGD lnASSV Aging  UB  APS ASD IST,fe  model(sdm) wmat(w) type(both) nolog noeffects
est store sdm
xsmle  AGD lnASSV Aging  UB  APS ASD IST,fe  model(sar) wmat(w) type(both) nolog noeffects
est store sar
xsmle  AGD lnASSV Aging  UB  APS ASD IST,fe  model(sem) emat(w) type(both) nolog noeffects
est store sem
lrtest sdm  sar
lrtest sdm  sem

**Wald检验**
xsmle  AGD lnASSV Aging  UB  APS ASD IST,fe  model(sdm) wmat(w) type(both) nolog noeffects
test [Wx]lnASSV=[Wx]Aging= [Wx]UB=[Wx]ASD=[Wx]APS=[Wx]IST=0

================================================================================
**FE OR RE**
================================================================================
xsmle AGD lnASSV Aging  UB  APS ASD IST,fe  model(sdm) wmat(w) type(ind) nolog noeffects
est store ind
xsmle AGD lnASSV Aging  UB  APS ASD IST,fe  model(sdm) wmat(w) type(time) nolog noeffects
est store time
xsmle AGD lnASSV Aging  UB  APS ASD IST,fe  model(sdm) wmat(w) type(both) nolog noeffects
est store both
lrtest both  ind, df(5)
lrtest both  time, df(5)

================================================================================
** Table 8：Test results of spatial spillover effects by Spatial Dubin model**
================================================================================
cd C:\Users\Administrator\Desktop\data
use data.dta
xtset id year

spatwmat using kjdlw.dta,name(w)       //Spatial geographical weight
xsmle  AGD lnASSV Aging  UB  APS ASD IST ,fe  model(sdm) wmat(w) type(both) nolog effects
outreg2 using sdm-kjdl.doc,replace tstat bdec(3) tdec(2)

spatwmat using jjdlw.dta,name(w)   //Spatial economic geographical weight
xsmle  AGD lnASSV Aging  UB  APS ASD IST,fe  model(sdm) wmat(w) type(both) nolog effects
outreg2 using sdm-jjdl.doc,replace tstat bdec(3) tdec(2)
================================================================================
 * Table 9：Moderating effect*
================================================================================
xtset id year

reghdfe  AGD lnASSV inter  LTR Aging  UB  APS ASD IST, absorb(id year) vce(r)
est sto o1
reghdfe  n AGD lnASSV inter1  lnATI Aging  UB  APS ASD IST , absorb(id year) vce(r)
est sto o2
reghdfe   AGD lnASSV inter2  lnRHC Aging  UB  APS ASD IST , absorb(id year) vce(r)
est sto o3
esttab o1 o2 o3, replace compress b(%6.3f) t(%6.2f) nogap scalars(r2 r2_a) star(* 0.1 ** 0.05 *** 0.01)
esttab o1 o2 o3 using moderating.rtf, replace compress b(%6.3f) t(%6.2f) nogap scalars(r2 r2_a) star(* 0.1 ** 0.05 *** 0.01) 
